# Supplementary material for: Chemical Structure Diversity and Extensive Biological Functions of Specialized Metabolites in Rice
Source: Int J Mol Sci. 2023 Dec 2;24(23):17053. doi: 10.3390/ijms242317053 (PMC10707428; doi:10.3390/ijms242317053)
Supplement: Supplementary file 1 [file ijms-24-17053-s001.zip]

Archive with 1 entries (1 files):
- ijms-2713560-supplementary.pdf
